# Supplementary material for: Association Between Dairy Products Consumption and Esophageal, Stomach, and Pancreatic Cancers in the PANESOES Multi Case–Control Study
Source: Cancers (Basel). 2024 Dec 12;16(24):4151. doi: 10.3390/cancers16244151 (PMC11674531; doi:10.3390/cancers16244151)
Supplement: Supplementary file 1 [file cancers-16-04151-s001.zip]

Archive with 1 entries (1 files):
- cancers-3324083-supplementary.pdf
